# Supplementary material for: Cells with Treg-specific FOXP3 demethylation but low CD25 are prevalent in autoimmunity
Source: J Autoimmun. 2017 Nov;84:75–86. doi: 10.1016/j.jaut.2017.07.009 (PMC5656572; doi:10.1016/j.jaut.2017.07.009)
Supplement: Supplementary Table 1 — Antibodies and immunostaining panels used for flow cytometry. Detailed description of the fluorochrome-conjugated antibodies and immunostaining panels used in this study. [file mmc8.xls]

## Sheet: Table S1
Supplemental Table 1. Antibodies and immunostaining panels used for flow cytometry.
Immunostaining Panel	Antibody	Fluorochrome	Clone	Manufacturer
Cytokine production	CD4	AF700	RPA-T4	BioLegend
	CD25*	APC	M-A251+2A3	BD Biosciences
	CD127	PE-Cy7	eBioRDR5	eBioscience
	CD45RA	BV785	HI100	BioLegend
	FOXP3	PB	259D	BioLegend
	HELIOS	FITC	22F6	BioLegend
	IFN-γ	PE	B27	BD Biosciences
	IL-2	PE	MQ1-17H12	BioLegend
	Viability Dye	eFluor780	-	eBioscience
CD127lowCD25- T-cell immuno-phenotyping	CD3	BV510	UCHT1	BioLegend
	CD4	AF700	RPA-T4	BioLegend
	CD25*	APC	M-A251+2A3	BD Biosciences
	CD127	PE-Cy7	eBioRDR5	eBioscience
	CD45RA	BV785	HI100	BioLegend
	FOXP3	PB	259D	BioLegend
	PD-1*	BV21	MIH4 + EH12.2H7	BD Biosciences / Biolegend
	HELIOS	FITC	22F6	BioLegend
	TIGIT	PerCP eFluor710	MBSA43	eBioscience
	CD27	BV605	L128	BD Biosciences
	CD15s	BV711	CSLEX1	BD Biosciences
	Ki-67	BUV398	B59	BD Biosciences
	FOXP3	PE-CF594	259D	BioLegend
	CD226	PE	11A8	BioLegend
	CD8	APC-Cy7	RPA-T8	BioLegend
	Viability Dye	eFluor780	-	eBioscience
FACS Sorting	CD3	FITC	UCHT1	BioLegend
	CD4	AF700	RPA-T4	BioLegend
	CD25*	APC	M-A251+2A3	BD Biosciences
	CD127	PE-Cy7	eBioRDR5	eBioscience
	CD45RA	BV785	HI100	BioLegend
	FOXP3	PE	259D	BioLegend
	CD8	APC-CY7	RPA-T8	BioLegend
	Viability Dye	eFluor780	-	eBioscience
Anti-human monoclonal antibodies used for the T-cell immunophenotyping. *Two clones of anti-CD25 and PD-1 that bind to different epitopes were used simultaneously to enhance CD25 and PD-1 staining.
